# Supplementary material for: The epidemiology of drowning in low- and middle-income countries: a systematic review
Source: BMC Public Health. 2017 May 8;17:413. doi: 10.1186/s12889-017-4239-2 (PMC5423024; doi:10.1186/s12889-017-4239-2)
Supplement: Supplementary file 1 — Articles Selected for Inclusion and Demographics of Drowning Deaths. (XLSX 20 kb) [file 12889_2017_4239_MOESM1_ESM.xlsx]

## Sheet: Sheet2
Author	Year	Region	Country	Age						Gender		Rural/Urban		Body of water					Time of day		Swimming ability			Supervision
				<4-5 y/o	>4-5 y/o	<12-15 y/o	>12-15 y/o	<20 y/o	>20 y/o	Male	Female	Rural	Urban	Small body	Large body	Indoor	Swimming pool	Unknown	Daytime	Night	Yes	No	Unkown	Yes	No	Unknown
Hossain	2015	Asia	Bangladesh	105	36					80	61	102	39
Kim	2014	Asia	Vietnam				12			11	1
Kitulwatte	2014	Asia	Sri Lanka	5	1	5	4								9
Davoudi-kiakalayeh	2013	Asia	Iran					276	433	609	100			679	15			15
Prameprart	2013	Asia	Thailand			13836	26768			30610	9994
Razzak	2013	Asia	Pakistan	16						5	11	15	1
Wang	2012	Asia	China	488						298	190	445	43
Zolala	2012	Asia	Iran			101	903			842	162
Borse	2011	Asia	Bangladesh	489						267	222			728	207	0	0	119	853	52				156	806	4
Jagnoor	2011	Asia	India	249						97	69	110	35
Mosayebi	2011	Asia	Iran	42	5					33	14
Anary	2010	Asia	Iran					435	672	985	122			52	1042	1	7	5
Davoudi-kiakalayeh	2010	Asia	Iran					75	166	200	53				229			24
Blum	2009	Asia	Bangladesh	10																				4	11
Ma	2009	Asia	China							521	328	683	166
Kanchan	2008	Asia	India					19		16	3
Kiakalayeh	2008	Asia	Iran					110	186	296	46								337	5
Rahman	2008	Asia	Bangladesh					96											82	14	7	89		28	69
Fang	2007	Asia	China			67				52	15	61	6	56	8	2	1				13	41	13	8	59
Iqbal	2007	Asia	Bangladesh					986		440	356
Shetty	2007	Asia	India					231	753	768	216
Yang	2007	Asia	China			133				80	53										9	124		77	56
Rahman	2006	Asia	Bangladesh	400						647	556								395	5
Roudsari	2006	Asia	Iran			18
Susiva	2005	Asia	Thailand											21	1	4	5
Razzak	2004	Asia	Pakistan			36				37	7
Hyder	2003	Asia	Bangladesh	68						43	25
Baqui	2001	Asia	Bangladesh	100						26	14
Yusuf	2000	Asia	Bangladesh					134	168
Ahmed	1999	Asia	Bangladesh											242	82			146						43	322	105
Bose	1999	Asia	India			56				41	15													3	53
Kozik	1999	Asia	Thailand							503	368
Plitponkarnpim	1999	Asia	Thailand			1404				894	510
Soori	1999	Asia	Iran			328	200			368	160
Siddique	1991	Asia	Bangladesh							5	1
Chasimpha	2015	Africa	Malawi			14	13			12	1
Halawa	2015	Africa	Egypt					27		16	11
Joanknecht	2014	Africa	South Africa	46	29					53	22
Pretorius	2014	Africa	South Africa			381	60
Weldearegawi	2013	Africa	Ethiopia	3		11	5			12	7
Donson	2012	Africa	South Africa			507	681			939	242
Garrib	2011	Africa	South Africa							21	13
Burrows	2010	Africa	South Africa							265	108
Meel	2008	Africa	South Africa					173	143	277	89
Kobusingye	2001	Africa	Uganda									9	0
Lere	1997	Africa	South Africa			35	61
Kibel	1990	Africa	South Africa			107				73	34			7	10	27	49	14
Wyndham	1986	Africa	South Africa							1031	293
Davis	1985	Africa	South Africa					121	87	286	60			12	257	32	45
Grainger	1985	Africa	Seychelles					22	87	109	10								47	13
Knobel	1984	Africa	South Africa			356				239	117
Dirlik	2015	Europe	Turkey			29	10			33	6			19	11		4
Racz	2015	Europe	Hungary					14	100	81	33			17	81	8		8
Turgut	2014	Europe	Turkey					1210	898	2703	513	2734	482
Guzel	2013	Europe	Turkey	7	48					42	13				45	4	6
Turgut	2011	Europe	Turkey					12	4	24	4			13	15
Yayci	2011	Europe	Turkey					167		142	25
Canturk	2007	Europe	Turkey					79
Azmak	2006	Europe	Turkey							38	3			6	35
Martins	2013	South America	Brazil					5	5	9	1
Gawryszeski	2003	South America	Brazil			180	883
Celis	1997	North America	Mexico	33												31	2
Totals				2061	119	17604	29600	4192	3702	45179	15277	4159	772	1852	2047	109	119	331	1714	89	29	254	13	319	1376	109
Percentage				0.95	0.05	0.37	0.63	0.53	0.47	0.75	0.25	0.84	0.16	0.42	0.46	0.02	0.03	0.07	0.95	0.05	0.1	0.86	0.04	0.18	0.76	0.06
